# Supplementary material for: High- and Moderate-Risk Variants Among Breast Cancer Patients and Healthy Donors Enrolled in Multigene Panel Testing in a Population of Central Russia
Source: Int J Mol Sci. 2024 Nov 25;25(23):12640. doi: 10.3390/ijms252312640 (PMC11641773; doi:10.3390/ijms252312640)
Supplement: Supplementary file 1 [file ijms-25-12640-s001.zip]

Archive with 5 entries (5 files):
- Supplementary/Table S1.List of 78 genes included in the multigene pane.xlsx
- Supplementary/Table S2. PLP genetic variants found in patients with breast cancer.xlsx
- Supplementary/Table S3. PLP genetic variants found in healthy controls.xlsx
- Supplementary/Table S7. Patients with primary multiple malignant tumors.xlsx
- Supplementary/Tables S4, S5, S6, S8.pdf
