# Supplementary material for: High- and Moderate-Risk Variants Among Breast Cancer Patients and Healthy Donors Enrolled in Multigene Panel Testing in a Population of Central Russia
Source: Int J Mol Sci. 2024 Nov 25;25(23):12640. doi: 10.3390/ijms252312640 (PMC11641773; doi:10.3390/ijms252312640)
Supplement: Supplementary file 1 [file ijms-25-12640-s001.zip › Supplementary/Table S1.List of 78 genes included in the multigene pane.xlsx]

## Sheet: table S1
#	Gene	Official Full Name	Ensembl	NCBI
1	ABRAXAS1	Abraxas 1, BRCA1 A complex subunit	Ensembl:ENSG00000163322	https://www.ncbi.nlm.nih.gov/gene/84142
2	APC	APC (Adenomatous polyposis coli) regulator of WNT signaling pathway	Ensembl:ENSG00000134982	https://www.ncbi.nlm.nih.gov/gene/324
3	ATM	ATM (Ataxia telangiectasia mutated) serine/threonine kinase	Ensembl:ENSG00000149311	https://www.ncbi.nlm.nih.gov/gene/472
4	ATR	ATR (Ataxia telangiectasia and Rad3-related protein) serine/threonine kinase	Ensembl:ENSG00000175054	https://www.ncbi.nlm.nih.gov/gene/545
5	BAP1	BRCA1 associated deubiquitinase 1	Ensembl:ENSG00000163930	https://www.ncbi.nlm.nih.gov/gene/8314
6	BARD1	BRCA1 associated RING domain 1	Ensembl:ENSG00000138376	https://www.ncbi.nlm.nih.gov/gene/580
7	BLM	BLM (The Bloom's syndrome helicase) RecQ like helicase	Ensembl:ENSG00000197299	https://www.ncbi.nlm.nih.gov/gene/641
8	BRCA1	Breast Cancer Type 1 Susceptibility Protein	Ensembl:ENSG00000012048	https://www.ncbi.nlm.nih.gov/gene/672
9	BRCA2	Breast Cancer Type 2 Susceptibility Protein	Ensembl:ENSG00000139618	https://www.ncbi.nlm.nih.gov/gene/675
10	BRIP1	BRCA1 interacting helicase 1	Ensembl:ENSG00000136492	https://www.ncbi.nlm.nih.gov/gene/83990
11	BUB1	BUB1 (Budding uninhibited by benzimidazoles 1) mitotic checkpoint serine/threonine kinase	Ensembl:ENSG00000169679	https://www.ncbi.nlm.nih.gov/gene/699
12	CDH1	Cadherin 1	Ensembl:ENSG00000039068	https://www.ncbi.nlm.nih.gov/gene/999
13	CDK12	Cyclin dependent kinase 12	Ensembl:ENSG00000167258	https://www.ncbi.nlm.nih.gov/gene/51755
14	CDK4	Cyclin dependent kinase 4	Ensembl:ENSG00000135446	https://www.ncbi.nlm.nih.gov/gene/1019
15	CDKN2A	Cyclin dependent kinase inhibitor 2A	Ensembl:ENSG00000147889	https://www.ncbi.nlm.nih.gov/gene/1029
16	CHEK1	Checkpoint kinase 1	Ensembl:ENSG00000149554	https://www.ncbi.nlm.nih.gov/gene/1111
17	CHEK2	Checkpoint kinase 2	Ensembl:ENSG00000183765	https://www.ncbi.nlm.nih.gov/gene/11200
18	CTNNA1	Catenin alpha 1	Ensembl:ENSG00000044115	https://www.ncbi.nlm.nih.gov/gene/1495
19	EPCAM	Epithelial cell adhesion molecule	Ensembl:ENSG00000119888	https://www.ncbi.nlm.nih.gov/gene/4072
20	ERCC1	ERCC (Excision repair cross-complementation group) 1, endonuclease non-catalytic subunit	Ensembl:ENSG00000012061	https://www.ncbi.nlm.nih.gov/gene/2067
21	ERCC2	ERCC excision repair 2, TFIIH core complex helicase subunit	Ensembl:ENSG00000104884	https://www.ncbi.nlm.nih.gov/gene/2068
22	FAM175a	Family with sequence similarity 175 member A	Ensembl:ENSGALG00010002588	https://www.ncbi.nlm.nih.gov/gene/422608
23	FANCB	FA (Fanconi Anemia) complementation group B	Ensembl:ENSG00000181544	https://www.ncbi.nlm.nih.gov/gene/2187
24	FANCC	FA complementation group C	Ensembl:ENSG00000158169	https://www.ncbi.nlm.nih.gov/gene/2176
25	FANCD2	FA complementation group D2	Ensembl:ENSG00000144554	https://www.ncbi.nlm.nih.gov/gene/2177
26	FANCF	FA complementation group F	Ensembl:ENSG00000183161	https://www.ncbi.nlm.nih.gov/gene/2188
27	FANCG	FA complementation group G	Ensembl:ENSG00000221829	https://www.ncbi.nlm.nih.gov/gene/2189
28	FANCI	FA complementation group I	Ensembl:ENSG00000140525	https://www.ncbi.nlm.nih.gov/gene/55215
29	FANCL	FA complementation group L	Ensembl:ENSG00000115392	https://www.ncbi.nlm.nih.gov/gene/55120
30	FANCM	FA complementation group M	Ensembl:ENSG00000187790	https://www.ncbi.nlm.nih.gov/gene/57697
31	FLCN	Folliculin	Ensembl:ENSG00000154803	https://www.ncbi.nlm.nih.gov/gene/201163
32	HELQ	Helicase, POLQ like	Ensembl:ENSG00000163312	https://www.ncbi.nlm.nih.gov/gene/113510
33	MCM8	Minichromosome maintenance 8 homologous recombination repair factor	Ensembl:ENSG00000125885	https://www.ncbi.nlm.nih.gov/gene/84515
34	MCPH1	Microcephalin 1	Ensembl:ENSG00000147316	https://www.ncbi.nlm.nih.gov/gene/79648
35	MDM1	Mdm1 (mouse double minute 1) nuclear protein	Ensembl:ENSG00000111554	https://www.ncbi.nlm.nih.gov/gene/56890
36	MET	MET proto-oncogene, receptor tyrosine kinase	Ensembl:ENSG00000105976	https://www.ncbi.nlm.nih.gov/gene/4233
37	MLH1	Mut (mutator) L homolog 1	Ensembl:ENSG00000076242	https://www.ncbi.nlm.nih.gov/gene/4292
38	MRE11	MRE11 (Meiotic recombination 11) homolog, double strand break repair nuclease	Ensembl:ENSG00000020922	https://www.ncbi.nlm.nih.gov/gene/4361
39	MRE11A	MRE11A homolog A, double strand break repair nuclease	Ensembl:ENSMUSG00000031928	https://www.ncbi.nlm.nih.gov/gene/17535
40	MSH2	MutS (Mutator S) homolog 2	Ensembl:ENSG00000095002	https://www.ncbi.nlm.nih.gov/gene/4436
41	MSH3	MutS homolog 3	Ensembl:ENSG00000113318	https://www.ncbi.nlm.nih.gov/gene/4437
42	MSH6	MutS homolog 6	Ensembl:ENSG00000116062	https://www.ncbi.nlm.nih.gov/gene/2956
43	MUTYH	MutY DNA glycosylase	Ensembl:ENSG00000132781	https://www.ncbi.nlm.nih.gov/gene/4595
44	NBEAL1	Neurobeachin like 1	Ensembl:ENSG00000144426	https://www.ncbi.nlm.nih.gov/gene/65065
45	NBN	Nibrin	Ensembl:ENSG00000104320	https://www.ncbi.nlm.nih.gov/gene/4683
46	NF1	Neurofibromin 1	Ensembl:ENSG00000196712	https://www.ncbi.nlm.nih.gov/gene/4763
47	PALB2	Partner and localizer of BRCA2	Ensembl:ENSG00000083093	https://www.ncbi.nlm.nih.gov/gene/79728
48	PARP1	Poly(ADP-ribose) polymerase 1	Ensembl:ENSG00000143799	https://www.ncbi.nlm.nih.gov/gene/142
49	PMS1	PMS1 (Postmeiotic segregation increased) homolog 1, mismatch repair system component	Ensembl:ENSG00000064933	https://www.ncbi.nlm.nih.gov/gene/5378
50	PMS2	PMS1 homolog 2, mismatch repair system component	Ensembl:ENSG00000122512	https://www.ncbi.nlm.nih.gov/gene/5395
51	POLD1	DNA polymerase delta 1, catalytic subunit	Ensembl:ENSG00000062822	https://www.ncbi.nlm.nih.gov/gene/5424
52	POLE	DNA polymerase epsilon, catalytic subunit	Ensembl:ENSG00000177084	https://www.ncbi.nlm.nih.gov/gene/5426
53	PPM1D	Protein phosphatase, Mg2+/Mn2+ dependent 1D	Ensembl:ENSG00000170836	https://www.ncbi.nlm.nih.gov/gene/8493
54	PTEN	Phosphatase and tensin homolog	Ensembl:ENSG00000171862	https://www.ncbi.nlm.nih.gov/gene/5728
55	RAD50	RAD50 double strand break repair protein	Ensembl:ENSG00000113522	https://www.ncbi.nlm.nih.gov/gene/10111
56	RAD51B	RAD51 paralog B	Ensembl:ENSG00000182185	https://www.ncbi.nlm.nih.gov/gene/5890
57	RAD51C	RAD51 paralog C	Ensembl:ENSG00000108384	https://www.ncbi.nlm.nih.gov/gene/5889
58	RAD51D	RAD51 paralog D	Ensembl:ENSG00000185379	https://www.ncbi.nlm.nih.gov/gene/5892
59	RAD52	RAD52 homolog, DNA repair protein	Ensembl:ENSG00000002016	https://www.ncbi.nlm.nih.gov/gene/5893
60	RAD54B	RAD54 homolog B	Ensembl:ENSG00000197275	https://www.ncbi.nlm.nih.gov/gene/25788
61	RBBP8	RB binding protein 8, endonuclease	Ensembl:ENSG00000101773	https://www.ncbi.nlm.nih.gov/gene/5932
62	RECQL4	RecQ like helicase 4	Ensembl:ENSG00000160957	https://www.ncbi.nlm.nih.gov/gene/9401
63	RET	Ret (Rearranged during transfection) proto-oncogene	Ensembl:ENSG00000165731	https://www.ncbi.nlm.nih.gov/gene/5979
64	RINT1	RAD50 interactor 1	Ensembl:ENSG00000135249	https://www.ncbi.nlm.nih.gov/gene/60561
65	SETBP1	SET binding protein 1	Ensembl:ENSG00000152217	https://www.ncbi.nlm.nih.gov/gene/26040
66	SLX4 (FANCP)	SLX4 structure-specific endonuclease subunit	Ensembl:ENSG00000188827	https://www.ncbi.nlm.nih.gov/gene/84464
67	SMAD4	SMAD family member 4	Ensembl:ENSG00000141646	https://www.ncbi.nlm.nih.gov/gene/4089
68	STK11	Serine/threonine kinase 11	Ensembl:ENSG00000118046	https://www.ncbi.nlm.nih.gov/gene/6794
69	TP53	Tumor protein p53	Ensembl:ENSG00000141510	https://www.ncbi.nlm.nih.gov/gene/7157
70	TP53BP1	Tumor protein p53 binding protein 1	Ensembl:ENSG00000067369	https://www.ncbi.nlm.nih.gov/gene/7158
71	TSC1	TSC (Tuberous sclerosis) complex subunit 1	Ensembl:ENSG00000165699	https://www.ncbi.nlm.nih.gov/gene/7248
72	TSC2	TSC complex subunit 2	Ensembl:ENSG00000103197	https://www.ncbi.nlm.nih.gov/gene/7249
73	USP39	Ubiquitin specific peptidase 39	Ensembl:ENSG00000168883	https://www.ncbi.nlm.nih.gov/gene/10713
74	VHL	Von Hippel-Lindau tumor suppressor	Ensembl:ENSG00000134086	https://www.ncbi.nlm.nih.gov/gene/7428
75	WRN	WRN (Werner syndrome ATP-dependent helicase) RecQ like helicase	Ensembl:ENSG00000165392	https://www.ncbi.nlm.nih.gov/gene/7486
76	XPC	XPC (Xeroderma pigmentosum, complementation group C) complex subunit, DNA damage recognition and repair factor	Ensembl:ENSG00000154767	https://www.ncbi.nlm.nih.gov/gene/7508
77	XRCC2	X-ray repair cross complementing 2	Ensembl:ENSG00000196584	https://www.ncbi.nlm.nih.gov/gene/7516
78	XRCC3	X-ray repair cross complementing 3	Ensembl:ENSG00000126215	https://www.ncbi.nlm.nih.gov/gene/7517
