# Supplementary material for: High- and Moderate-Risk Variants Among Breast Cancer Patients and Healthy Donors Enrolled in Multigene Panel Testing in a Population of Central Russia
Source: Int J Mol Sci. 2024 Nov 25;25(23):12640. doi: 10.3390/ijms252312640 (PMC11641773; doi:10.3390/ijms252312640)
Supplement: Supplementary file 1 [file ijms-25-12640-s001.zip › Supplementary/Table S2. PLP genetic variants found in patients with breast cancer.xlsx]

## Sheet: table S2
#	Sample ID	Diagnosis	Age at diagnosis	Molecular subtype	Gene	Transcript	rsID	Chromosomal change (Hg 38)	c.HGVS	p.HGVS	Type	Pathogenicity (Clinvar)	Pathogenicity ACMG (Franklin)	Pathogenicity ACMG (Varsome)	Frequency (GnomAD)
1	M55	BC	52	LumBHer2-	ABRAXAS1	NM_139076.3	rs1327418487	chr4:83462556insT	c.1143dup	p.Ala382SerfsTer11	frameshift	N/A	VUS	LP	0.00001610
2	MR-627	BC	26	LumA	APC	NM_000038.6	rs1801155	chr5:112839514T>A	c.3920T>A	p.Ile1307Lys	missense	P(3); LP(9); Established risk allele(4); VUS(10)	LP	Benign	0.0004068
3	M5	PMMT:BC+CRC	64	LumBHer2-	ATM	NM_000051.4	rs141087784	chr11:108289015C>A	c.4148C>A	p.Ser1383Ter	stop gained	P/LP	P	P	-
4	MR-573	BC	46	NA	ATM	NM_000051.4	rs2135242925	chr11:108244981C>T	c.856C>T	p.Gln286Ter	stop gained	P	P	P	-
5	M11	PMMT:BC+TC	39	NA	ATM	NM_000051.4	rs587779852	chr11:108312424G>T	c.5932G>T	p.Glu1978Ter	stop gained	P	P	P	0.00002235
6	M61	PMMT:BC+CRC	63	LumBHer2-	ATM	NM_000051.4	rs587779852	chr11:108312424G>T	c.5932G>T	p.Glu1978Ter	stop gained	P	P	P	0.00002235
7	MR-6	BC	49	NA	ATM	NM_000051.4	rs587779852	chr11:108312424G>T	c.5932G>T	p.Glu1978Ter	stop gained	P	P	P	0.00002235
8	MR-282	BC	56	LumBHer2+	ATM	NM_000051.4	rs587779852	chr11:108312424G>T	c.5932G>T	p.Glu1978Ter	stop gained	P	P	P	0.00002235
9	MR-360	BC	57	LumBHer2-	ATM	NM_000051.4	rs587779852	chr11:108312424G>T	c.5932G>T	p.Glu1978Ter	stop gained	P	P	P	0.00002235
10	MR-381	BC	50	TN	ATM	NM_000051.4	rs587781730	chr11:108307929insA	c.5712dup	p.Ser1905IlefsTer25	frameshift	P/LP	P	P	0.00002627
11	M190	BC	41	LumBHer2-	ATM	NM_000051.4	rs587782652	chr11:108335105T>C	c.8147T>C	p.Val2716Ala	missense	P/LP	P	P	0.00003559
12	M78	BC	45	LumBHer2-	ATM	NM_000051.4		chr11:108227889G>T	c.185+1G>T		splice site	N/A	LP	LP	-
13	M186	BC	52	LumBHer2+	ATM	NM_000051.4		chr11:108281167delAGGTATAT	c.3576_3576+7del	p.Lys1192_Val3056delinsAsnGly	inframe insertion	LP	P	P	-
14	MR-531	Bilateral BC	63	LumBHer2-	ATM	NM_000051.4		chr11:108294925A>C	c.4777-2A>C		splice site	P	P	P	-
15	M56	BC	44	HR-Her2+	BARD1	NM_000465.4		chr2:214792299G>C	c.362C>G	p.Ser121Ter	stop gained	P/LP	P	P	-
16	M134	BC	36	LumBHer2-	BARD1	NM_000465.4	rs587780021	chr2:214745842G>A	c.1690C>T	p.Gln564Ter	stop gained	P(20); VUS(1)	P	P	0.00003220
17	MR-251	BC	42	LumA	BARD1	NM_000465.4	rs587780021	chr2:214745842G>A	c.1690C>T	p.Gln564Ter	stop gained	P(20); VUS(1)	P	P	0.00003220
18	MR-160	BC	60	TN	BARD1	NM_000465.4	rs750413473	chr2:214728709delCA	c.2300_2301del	p.Val767AspfsTer4	frameshift	P/LP	P	P	0.00002288
19	MR-9	BC	68	TN	BARD1	NM_000465.4	rs878853995	chr2:214780702G>C	c.1172C>G	p.Ser391Ter	stop gained	P	P	P	-
20	M92	BC	46	LumBHer2-	BLM	NM_000057.4	rs200389141	chr15:90761015C>T	c.1642C>T	p.Gln548Ter	stop gained	P	P	P	0.0001886
21	MR-435	BC	48	LumBHer2-	BLM	NM_000057.4	rs770592505	chr15:90803596delTT	c.3437_3438del	p.Phe1146Ter	frameshift	P/LP	P	P	0.000004238
22	M18	BC	69	LumBHer2-	BRCA1	NM_007294.4	rs80357433	chr17:43071225G>C	c.4689C>G	p.Tyr1563Ter	stop gained	P	P	P	0.000004237
23	M193	BC	41	LumBHer2-	BRCA1	NM_007294.4	rs1135401859	chr17:43092280delAGCAT	c.3247_3251del	p.Met1083Ter	frameshift	P	P	P	-
24	MR-123	BC	40	NA	BRCA1	NM_007294.4	rs28897672	chr17:43106487A>C	c.181T>G	p.Cys61Gly	missense	P	P	P	0.00002388
25	MR-348	BC	59	NA	BRCA1	NM_007294.4	rs28897672	chr17:43106487A>C	c.181T>G	p.Cys61Gly	missense	P	P	P	0.00002388
26	MR-578	BC	35	NA	BRCA1	NM_007294.4	rs28897672	chr17:43106487A>C	c.181T>G	p.Cys61Gly	missense	P	P	P	0.00002388
27	M163	BC	43	LumBHer2-	BRCA1	NM_007294.4	rs41293455	chr17:43082434G>A	c.4327C>T	p.Arg1443Ter	stop gained	P	P	P	0.00001102
28	M222	BC	65	LumBHer2-	BRCA1	NM_007294.4	rs41293459	chr17:43063930C>T	c.5096G>A	p.Arg1699Gln	missense	P	P	P	0.00002119
29	MR-119	BC	53	LumBHer2-	BRCA1	NM_007294.4	rs41293465	chr17:43045767G>A	c.5503C>T	p.Arg1835Ter	stop gained	P	P	P	0.00001356
30	MR-107	BC	53	TN	BRCA1	NM_007294.4	rs80356988	chr17:43074331C>G	c.4675G>C	p.Glu1559Gln	missense	P/LP	P	P	-
31	MR-370	BC	33	LumBHer2-	BRCA1	NM_007294.4	rs80356988	chr17:43074331C>T	c.4675G>A	p.Glu1559Lys	missense	P	P	P	0.00772911
32	MR-125	BC	53	LumBHer2-	BRCA1	NM_007294.4	rs80357164	chr17:43115745A>G	c.115T>C	p.Cys39Arg	missense	P	P	P	0.00772911
33	MR-405	BC	54	LumBHer2-	BRCA1	NM_007294.4	rs80357433	chr17:43071225G>C	c.4689C>G	p.Tyr1563Ter	stop gained	P	P	P	0.000004237
34	MR-580	Bilateral BC	54	NA	BRCA1	NM_007294.4	rs80357522	chr17:43093570delT	c.1961del	p.Lys654SerfsTer47	frameshift	P	P	P	0.000007627
35	MR-646	Bilateral BC	62	LumBHer2-	BRCA1	NM_007294.4	rs80357522	chr17:43093570delT	c.1961del	p.Lys654SerfsTer47	frameshift	P	P	P	0.000007627
36	MR-655	BC	62	TN	BRCA1	NM_007294.4	rs80357522	chr17:43093570delT	c.1961del	p.Lys654SerfsTer47	frameshift	P	P	P	0.000007627
37	M47	BC	51	LumBHer2-	BRCA1	NM_007294.4	rs80357596	chr17:43092849delTTTC	c.2679_2682del	p.Lys893AsnfsTer106	frameshift	P	P	P	-
38	MR-660	BC	49	LumBHer2-	BRCA1	NM_007294.4	rs80357609	chr17:43091827delTTTAC	c.3700_3704del	p.Val1234fs	frameshift	P	P	P	0.000004237
39	MR-589	BC	52	TN	BRCA1	NM_007294.4	rs80357711	chr17:43091496delT	c.4035del	p.Glu1346LysfsTer20	frameshift	P	P	P	0.00001441
40	MR-632	BC	61	LumBHer2-	BRCA1	NM_007294.4	rs80357711	chr17:43091496delT	c.4035del	p.Glu1346LysfsTer20	frameshift	P	P	P	0.00001441
41	MR-649	BC	47	LumBHer2-	BRCA1	NM_007294.4	rs80357711	chr17:43091496delT	c.4035del	p.Glu1346LysfsTer20	frameshift	P	P	P	0.00001441
42	MR-658	BC	45	LumBHer2-	BRCA1	NM_007294.4	rs80357868	chr17:43091772delAGAC	c.3756_3759del	p.Ser1253fs	frameshift	P	P	P	0.00001864
43	M51	BC	40	TN	BRCA1	NM_007294.4	rs80357906	chr17:43057063insG	c.5266dup	p.Gln1756ProfsTer74	frameshift	P	P	P	0.00005424
44	MR-11	BC	41	TN	BRCA1	NM_007294.4	rs80357907	chr17:43057063insG	c.5266dup	p.Gln1756ProfsTer74	frameshift	P	P	P	0.00005424
45	MR-41	BC	55	TN	BRCA1	NM_007294.4	rs80357908	chr17:43057063insG	c.5266dup	p.Gln1756ProfsTer74	frameshift	P	P	P	0.00005424
46	MR-45	BC	28	TN	BRCA1	NM_007294.4	rs80357909	chr17:43057063insG	c.5266dup	p.Gln1756ProfsTer74	frameshift	P	P	P	0.00005424
47	MR-133	BC	45	TN	BRCA1	NM_007294.4	rs80357910	chr17:43057063insG	c.5266dup	p.Gln1756ProfsTer74	frameshift	P	P	P	0.00005424
48	MR-242	BC	74	LumBHer2-	BRCA1	NM_007294.4	rs80357911	chr17:43057063insG	c.5266dup	p.Gln1756ProfsTer74	frameshift	P	P	P	0.00005424
49	MR-286	BC	35	TN	BRCA1	NM_007294.4	rs80357912	chr17:43057063insG	c.5266dup	p.Gln1756ProfsTer74	frameshift	P	P	P	0.00005424
50	MR-420	BC	30	TN	BRCA1	NM_007294.4	rs80357913	chr17:43057063insG	c.5266dup	p.Gln1756ProfsTer74	frameshift	P	P	P	0.00005424
51	MR-581	Bilateral BC	33	NA	BRCA1	NM_007294.4	rs80357914	chr17:43057063insG	c.5266dup	p.Gln1756ProfsTer74	frameshift	P	P	P	0.00005424
52	MR-590	BC	36	NA	BRCA1	NM_007294.4	rs80357915	chr17:43057063insG	c.5266dup	p.Gln1756ProfsTer74	frameshift	P	P	P	0.00005424
53	MR-630	BC	47	LumA	BRCA1	NM_007294.4	rs80357916	chr17:43057063insG	c.5266dup	p.Gln1756ProfsTer74	frameshift	P	P	P	0.00005424
54	MR-631	BC	38	TN	BRCA1	NM_007294.4	rs80357917	chr17:43057063insG	c.5266dup	p.Gln1756ProfsTer74	frameshift	P	P	P	0.00005424
55	MR-633	Bilateral BC	43	TN	BRCA1	NM_007294.4	rs80357918	chr17:43057063insG	c.5266dup	p.Gln1756ProfsTer74	frameshift	P	P	P	0.00005424
56	MR-634	BC	46	TN	BRCA1	NM_007294.4	rs80357919	chr17:43057063insG	c.5266dup	p.Gln1756ProfsTer74	frameshift	P	P	P	0.00005424
57	MR-635	BC	39	TN	BRCA1	NM_007294.4	rs80357920	chr17:43057063insG	c.5266dup	p.Gln1756ProfsTer74	frameshift	P	P	P	0.00005424
58	MR-637	Bilateral BC	65	TN	BRCA1	NM_007294.4	rs80357921	chr17:43057063insG	c.5266dup	p.Gln1756ProfsTer74	frameshift	P	P	P	0.00005424
59	MR-638	BC	29	TN	BRCA1	NM_007294.4	rs80357922	chr17:43057063insG	c.5266dup	p.Gln1756ProfsTer74	frameshift	P	P	P	0.00005424
60	MR-639	BC	28	LumBHer2-	BRCA1	NM_007294.4	rs80357923	chr17:43057063insG	c.5266dup	p.Gln1756ProfsTer74	frameshift	P	P	P	0.00005424
61	MR-640	BC	45	NA	BRCA1	NM_007294.4	rs80357924	chr17:43057063insG	c.5266dup	p.Gln1756ProfsTer74	frameshift	P	P	P	0.00005424
62	MR-641	Bilateral BC	56	TN	BRCA1	NM_007294.4	rs80357925	chr17:43057063insG	c.5266dup	p.Gln1756ProfsTer74	frameshift	P	P	P	0.00005424
63	MR-642	BC	41	TN	BRCA1	NM_007294.4	rs80357926	chr17:43057063insG	c.5266dup	p.Gln1756ProfsTer74	frameshift	P	P	P	0.00005424
64	MR-647	BC	39	LumBHer2-	BRCA1	NM_007294.4	rs80357927	chr17:43057063insG	c.5266dup	p.Gln1756ProfsTer74	frameshift	P	P	P	0.00005424
65	MR-648	BC	36	LumBHer2-	BRCA1	NM_007294.4	rs80357928	chr17:43057063insG	c.5266dup	p.Gln1756ProfsTer74	frameshift	P	P	P	0.00005424
66	MR-650	BC	36	TN	BRCA1	NM_007294.4	rs80357929	chr17:43057063insG	c.5266dup	p.Gln1756ProfsTer74	frameshift	P	P	P	0.00005424
67	MK-24	BC	63	NA	BRCA1	NM_007294.4	rs80357930	chr17:43057063insG	c.5266dup	p.Gln1756ProfsTer74	frameshift	P	P	P	0.00005424
68	MR-636	Bilateral BC	67	TN	BRCA1	NM_007294.4	rs80357914	chr17:43124028delAG	c.68_69del	p.Glu23fs	frameshift	P	P	P	0.00003310
69	MR-87	BC	32	TN	BRCA1	NM_007294.4	rs80357974	chr17:43067626delG	c.5056del	p.His1686MetfsTer4	frameshift	P	LP	LP	-
70	M89	BC	35	LumA	BRCA1	NM_007294.4	rs80358044	chr17:43074330C>A	c.4675+1G>T		splice site	P	P	P	-
71	MR-666	BC	51	LumBHer2-	BRCA1	NM_000059.4	rs80359405	chr13:32338201delTG	c.3847_3848del	p.Val1283fs	frameshift	P	P	P	0.00004970
72	MR-102	BC	46	TN	BRCA1	NM_007294.4	rs886040301	chr17:43045734delG	c.5536del	p.Gln1846SerfsTer9	frameshift	P	LP	P	-
73	M56	BC	44	HR-Her2+	BRCA1	NM_007294.4		chr17:43094222delGAGGATC	c.1303_1309del	p.Asp435MetfsTer4	frameshift	P	P	P	-
74	MR-260	BC	38	LumBHer2-	BRCA1	NM_007294.4		chr17:43094222delGAGGATC	c.1303_1309del	p.Asp435MetfsTer4	frameshift	P	P	P	-
75	MR-379	BC	37	TN	BRCA1	NM_007294.4		chr17:43074499delA	c.4507del	p.Ser1503HisfsTer2	frameshift	N/A	LP	LP	-
76	M28	BC	43	LumBHer2-	BRCA2	NM_000059.4	rs80358981	chr13:32356550C>T	c.7558C>T	p.Arg2520Ter	stop gained	P	P	P	0.000005085
77	MR-591	BC	35	NA	BRCA2	NM_000059.4	rs1064792960	chr13:32319211delAAACCATCTTATAATC	c.203_218del	p.Lys68SerfsTer7	frameshift	P	P	P	-
78	MR-270	BC	28	LumBHer2-	BRCA2	NM_000059.4	rs1555286065	chr13:32355130delTTAAC	c.7279_7283del	p.Asn2427GlyfsTer10	frameshift	P	P	P	-
79	MR-10	PMMT:BC+LC	33	TN	BRCA2	NM_000059.4	rs397507683	chr13:32338104insA	c.3751dup	p.Thr1251AsnfsTer14	frameshift	P	P	LP	0.000
80	MR-592	Bilateral BC	42	LumA	BRCA2	NM_000059.4	rs397507703	chr13:32338450delT	c.4095del	p.Lys1367AsnfsTer7	frameshift	P	P	P	-
81	MR-134	BC	52	LumBHer2-	BRCA2	NM_000059.4	rs397507907	chr13:32355102delCA	c.7251_7252del	p.His2417GlnfsTer3	frameshift	P	P	P	0.00772911
82	MR-284	BC	41	TN	BRCA2	NM_000059.4	rs397508002	chr13:32376717C>T	c.8680C>T	p.Gln2894Ter	stop gained	P	P	P	-
83	MR-560	BC	32	TN	BRCA2	NM_000059.4	rs431825373	chr13:32379848A>G	c.9052A>G	p.Ser3018Gly	missense	LP(1); VUS(4)	LP	Likely benign	-
84	MR-278	BC	53	HR-Her2+	BRCA2	NM_000059.4	rs587776351	chr13:32370958G>A	c.8490G>A	p.Trp2830Ter	stop gained	P	P	P	-
85	M174	BC	63	LumBHer2-	BRCA2	NM_000059.4	rs730881604	chr13:32337365delA	c.3010del	p.Ser1004ValfsTer39	frameshift	P	P	P	-
86	MR-579	BC	39	NA	BRCA2	NM_000059.4	rs754611265	chr13:32346887insT	c.6998dup	p.Pro2334ThrfsTer6	frameshift	P	P	P	0.000002550
87	MR-269	BC	59	NA	BRCA2	NM_000059.4	rs786203494	chr13:32339267insA	c.4914dup	p.Val1639SerfsTer3	frameshift	P	P	P	0.000001696
88	M141	BC	62	TN	BRCA2	NM_000059.4	rs80358533	chr13:32337185A>T	c.2830A>T	p.Lys944Ter	stop gained	P	P	P	0.000003390
89	M88	Bilateral BC	50	LumBHer2-	BRCA2	NM_000059.4	rs80359014	chr13:32362596A>T	c.7879A>T	p.Ile2627Phe	missense	P	P	P	0.000003390
90	MR-4	BC	36	LumBHer2-	BRCA2	NM_000059.4	rs80359014	chr13:32362596A>T	c.7879A>T	p.Ile2627Phe	missense	P	P	P	0.000003390
91	MR-93	BC	36	LumBHer2-	BRCA2	NM_000059.4	rs80359014	chr13:32362596A>T	c.7879A>T	p.Ile2627Phe	missense	P	P	P	0.000003390
92	MR-662	BC	39	LumA	BRCA2	NM_000059.4	rs80359014	chr13:32362596A>T	c.7879A>T	p.Ile2627Phe	missense	P	P	P	0.000003390
93	MR-75	BC	44	LumBHer2-	BRCA2	NM_000059.4	rs80359035	chr13:32363211C>A	c.8009C>A	p.Ser2670Ter	stop gained	P	P	P	-
94	MR-576	BC	34	NA	BRCA2	NM_000059.4	rs80359283	chr13:32332867delAG	c.1389_1390del	p.Val464GlyfsTer3	frameshift	P	P	P	0.000003391
95	MR-554	BC	44	LumA	BRCA2	NM_000059.4	rs80359340	chr13:32337006delCAGA	c.2653_2656del	p.Asp885MetfsTer9	frameshift	P	P	P	0.000001706
96	MR-15	BC	24	LumBHer2-	BRCA2	NM_000059.3	rs80359351	chr13:32337161delAAAC	c.2808_2811del	p.Ala938ProfsTer21	frameshift	P	P	P	0.00002288
97	MR-334	BC	30	LumBHer2-	BRCA2	NM_000059.3	rs80359351	chr13:32337161delAAAC	c.2808_2811del	p.Ala938ProfsTer21	frameshift	P	P	P	0.00002288
98	MR-358	BC	47	LumBHer2-	BRCA2	NM_000059.3	rs80359351	chr13:32337161delAAAC	c.2808_2811del	p.Ala938ProfsTer21	frameshift	P	P	P	0.00002288
99	M107	BC	48	LumBHer2+	BRCA2	NM_000059.4	rs80359439	chr13:32338634insT	c.4284dup	p.Gln1429SerfsTer9	frameshift	P	P	P	0.00001196
100	MR-466	BC	47	LumBHer2-	BRCA2	NM_000059.4	rs80359499	chr13:32339593insT	c.5238dup	p.Asn1747Ter	frameshift	P	P	P	0.000002547
101	MR-587	BC	48	TN	BRCA2	NM_000059.4	rs80359499	chr13:32339593insT	c.5238dup	p.Asn1747Ter	frameshift	P	P	P	0.000002547
102	MR-617	BC	37	NA	BRCA2	NM_000059.4	rs80359499	chr13:32339593insT	c.5238dup	p.Asn1747Ter	frameshift	P	P	P	0.000002547
103	M211	BC	38	LumA	BRCA2	NM_000059.4	rs80359527	chr13:32340036insA	c.5681dup	p.Tyr1894Ter	frameshift	P	P	P	0.000001695
104	MR-254	BC	38	LumBHer2-	BRCA2	NM_000059.4	rs80359527	chr13:32340036insA	c.5681dup	p.Tyr1894Ter	frameshift	P	P	P	0.000001695
105	MR-159	BC	46	TN	BRCA2	NM_000059.4	rs80359530	chr13:32340073delCT	c.5722_5723del	p.Leu1908ArgfsTer2	frameshift	P	P	P	0.00001441
106	MR-539	BC	28	NA	BRCA2	NM_000059.4	rs80359598	chr13:32340837delACAA	c.6486_6489del	p.Lys2162AsnfsTer5	frameshift	P	P	P	0.00001108
107	MR-281	BC	44	LumA	BRCA2	NM_000059.4	rs80359604	chr13:32329468delTG	c.658_659del	p.Val220IlefsTer4	frameshift	P	P	P	0.00002656
108	M214	PMMT: BC+OC+CRC	68	LumA	BRCA2	NM_000059.4	rs80359605	chr13:32340946delTG	c.6591_6592del	p.Glu2198AsnfsTer4	frameshift	P	P	P	0.000001696
109	MR-99	Bilateral BC	35	LumBHer2-	BRCA2	NM_000059.4	rs80359752	chr13:32380136delA	c.9253del	p.Thr3085GlnfsTer19	frameshift	P	P	P	0.000
110	MR-110	BC	38	NA	BRCA2	NM_000059.4	rs80359752	chr13:32380136insA	c.9253dup	p.Thr3085AsnfsTer26	frameshift	P	P	P	0.000002545
111	MR-447	BC	32	NA	BRCA2	NM_000059.4	rs886040420	chr13:32336624delA	c.2272del	p.Ser758ValfsTer14	frameshift	P/LP	P	LP	-
112	MR-469	BC	77	LumBHer2-	BRCA2	NM_000059.4	rs886040933	chr13:32344609insA	c.6896dup	p.Asn2299LysfsTer41	frameshift	P(2); VUS(1)	P	P	-
113	MR-344	BC	35	LumBHer2-	BRCA2	NM_000059.4		chr13:32346869T>A	c.6980T>A		stop gained	N/A	LP	LP	-
114	MR-231	Bilateral BC	34	TN	BUB1	NM_004336.5	rs748697577	chr2:110638136delT	c.3086del	p.Asn1029MetfsTer8	frameshift	N/A	VUS	LP	0.000004256
115	M21	PMMT:BC+TC	47	LumA	CHEK2	NM_007194.4	rs121908698	chr22:28725242C>T	c.444+1G>A		splice site	P/LP	P	P	0.0001017
116	M110	BC	51	LumA	CHEK2	NM_007194.4	rs121908698	chr22:28725242C>T	c.444+1G>A		splice site	P/LP	P	P	0.0001017
117	MR-44	BC	45	LumA	CHEK2	NM_007194.4	rs121908698	chr22:28725242C>T	c.444+1G>A		splice site	P/LP	P	P	0.0001017
118	MR-249	BC	45	LumA	CHEK2	NM_007194.4	rs121908698	chr22:28725242C>T	c.444+1G>A		splice site	P/LP	P	P	0.0001017
119	MR-250	BC	42	LumBHer2+	CHEK2	NM_007194.4	rs121908698	chr22:28725242C>T	c.444+1G>A		splice site	P/LP	P	P	0.0001017
120	MR-434	BC	34	LumBHer2+	CHEK2	NM_007194.4	rs121908698	chr22:28725242C>T	c.444+1G>A		splice site	P/LP	P	P	0.0001017
121	MR-353	BC	33	LumBHer2-	CHEK2	NM_007194.4	rs137853007	chr22:28725254G>A	c.433C>T	p.Arg145Trp	missense	LP	P	P	0.00005339
122	MR-215	BC	32	NA	CHEK2	NM_007194.4	rs137853007	chr22:28725254G>A	c.433C>T	p.Arg145Trp	missense	LP	P	P	0.00005339
123	MR-38	BC	71	LumBHer2-	CHEK2	NM_007194.4	rs137853007	chr22:28725254G>A	c.433C>T	p.Arg145Trp	missense	LP	P	P	0.00005339
124	M72	BC	60	LumA	CHEK2	NM_007194.4	rs137853007	chr22:28725254G>A	c.433C>T	p.Arg145Trp	missense	LP	P	P	0.00005339
125	MR-248	BC	35	LumBHer2-	CHEK2	NM_007194.4	rs1390889028	chr22:28703516delAATAT	c.893_897del	p.Tyr298CysfsTer12	frameshift	P	P	P	0.000001849
126	MR-69	BC	42	LumBHer2+	CHEK2	NM_007194.4	rs555607708	chr22:28695869delG	c.1100del	p.Thr367MetfsTer15	frameshift	P(28);VUS(2)	P	P	0.002350
127	MR-74	BC	32	LumBHer2-	CHEK2	NM_007194.4	rs555607708	chr22:28695869delG	c.1100del	p.Thr367MetfsTer15	frameshift	P(28);VUS(2)	P	P	0.002350
128	MR-77	BC	35	LumBHer2-	CHEK2	NM_007194.4	rs555607708	chr22:28695869delG	c.1100del	p.Thr367MetfsTer15	frameshift	P(28);VUS(2)	P	P	0.002350
129	MR-109	BC	37	LumBHer2-	CHEK2	NM_007194.4	rs555607708	chr22:28695869delG	c.1100del	p.Thr367MetfsTer15	frameshift	P(28);VUS(2)	P	P	0.002350
130	MR-131	BC	52	LumBHer2-	CHEK2	NM_007194.4	rs555607708	chr22:28695869delG	c.1100del	p.Thr367MetfsTer15	frameshift	P(28);VUS(2)	P	P	0.002350
131	MR-155	BC	60	LumBHer2+	CHEK2	NM_007194.4	rs555607708	chr22:28695869delG	c.1100del	p.Thr367MetfsTer15	frameshift	P(28);VUS(2)	P	P	0.002350
132	MR-283	BC	60	LumBHer2-	CHEK2	NM_007194.4	rs555607708	chr22:28695869delG	c.1100del	p.Thr367MetfsTer15	frameshift	P(28);VUS(2)	P	P	0.002350
133	MR-362	BC	29	LumBHer2-	CHEK2	NM_007194.4	rs555607708	chr22:28695869delG	c.1100del	p.Thr367MetfsTer15	frameshift	P(28);VUS(2)	P	P	0.002350
134	MR-372	BC	26	LumBHer2+	CHEK2	NM_007194.4	rs555607708	chr22:28695869delG	c.1100del	p.Thr367MetfsTer15	frameshift	P(28);VUS(2)	P	P	0.002350
135	MR-451	BC	54	LumA	CHEK2	NM_007194.4	rs555607708	chr22:28695869delG	c.1100del	p.Thr367MetfsTer15	frameshift	P(28);VUS(2)	P	P	0.002350
136	MR-373	Bilateral BC	55	NA	CTNNA1	NM_001903.5		chr5:138810185T>G	c.449T>G	p.Leu150Ter	stop gained	P	P	LP	-
137	MR-81	BC	41	LumA	ERCC2	NM_000400.4	rs1971844960	chr19:45352546insT	c.2006_2007insA	p.Lys671GlnfsTer103	frameshift	P	P	P	0.00772728
138	MR-319	BC	36	HR-Her2+	ERCC2	NM_000400.4		chr19:45352645insCGCG	c.1904_1907dup	p.Leu637AlafsTer13	frameshift	N/A	LP	LP	-
139	MR-353	BC	33	LumBHer2-	ERCC2	NM_000400.4	rs587778271	chr19:45353296delAA	c.1703_1704del	p.Phe568TyrfsTer2	frameshift	P/LP	P	P	0.0001051
140	MR-339	BC	29	LumBHer2+	FANCC	NM_000136.3	rs774170058	chr9:95172038insT	c.455dup	p.Asn152LysfsTer9	frameshift	P	P	P	0.000008661
141	MR-571	BC	61	LumA	FANCC	NM_000136.3	rs774170058	chr9:95172038insT	c.455dup	p.Asn152LysfsTer9	frameshift	P	P	P	0.000008661
142	MR-628	PMMT:BC+HL	33	LumBHer2-	FANCC	NM_000136.3	rs774170058	chr9:95172038insT	c.455dup	p.Asn152LysfsTer9	frameshift	P	P	P	0.000008661
143	MR-510	BC	66	TN	FANCC	NM_000136.3	rs774209201	chr9:95126582C>G	c.844-1G>C		splice site	P/LP	P	P	0.00001271
144	M191	BC	34	LumA	FANCI	NM_001113378.2	rs1170252316	chr15:89316454delAAAT	c.3980_3983del	p.Lys1328=	frameshift	N/A	VUS	LP	0.000002548
145	M202	BC	72	LumBHer2-	FANCI	NM_001113378.2	rs121918164	chr15:89315318C>T	c.3853C>T	p.Arg1285Ter	stop gained	P/LP	P	P	0.00004746
146	MR-401	BC	50	LumA	FANCI	NM_001113378.2		chr15:89292792C>G	c.2097C>G	p.Tyr699Ter	stop gained	LP	P	P	0.000002542
147	MR-192	BC	48	LumA	FANCM	NM_020937.4	rs368728266	chr14:45167133C>T	c.1972C>T	p.Arg658Ter	stop gained	P/LP	P	P	0.0001129
148	MR-417	BC	27	LumBHer2-	FANCM	NM_020937.4	rs780957207	chr14:45176775delCT	c.4025_4026del	p.Ser1342Ter	frameshift	N/A	LP	LP	0.000005091
149	MR-83	BC	43	LumBHer2-	MDM1	NM_001354969.2		chr12:68326713C>A	c.442G>T	p.Glu148Ter	stop gained	N/A	VUS	LP	0.00772819
150	MR-145	BC	62	HR-Her2+	MRE11	NM_005591.4	rs372068015	chr11:94490909A>G	c.77T>C	p.Met26Thr	missense	LP(3); VUS(5)	LP	VUS	0.00002235
151	M29	BC	40	TN	MUTYH	NM_001048174.2	rs36053993	chr1:45331556C>T	c.1103G>A	p.Gly368Asp	missense	P/LP	LP	P	0.005885
152	M107	BC	48	LumBHer2+	MUTYH	NM_001048174.2	rs36053993	chr1:45331556C>T	c.1103G>A	p.Gly368Asp	missense	P/LP	LP	P	0.005885
153	MR-320	BC	30	LumBHer2+	MUTYH	NM_001048174.2	rs140342925	chr1:45332445C>T	c.650G>A	p.Arg217His	missense	P/LP	P	P	0.00006695
154	MR-563	BC	49	LumA	MUTYH	NM_001048174.2	rs140342925	chr1:45332445C>T	c.650G>A	p.Arg217His	missense	P/LP	P	P	0.00006695
155	MR-450	BC	57	LumA	MUTYH	NM_001048174.2	rs34612342	chr1:45332803T>C	c.452A>G	p.Tyr151Cys	missense	P/LP	P	P	0.002332
156	M232	BC	18	LumBHer2-	MUTYH	NM_001048174.2	rs529008617	chr1:45331529G>A	c.1130C>T	p.Pro377Leu	missense	P	P	P	0.00008813
157	MR-397	BC	43	LumBHer2-	MUTYH	NM_001048174.2	rs587781864	chr1:45332791C>T	c.464G>A	p.Gly155Asp	missense	P(1); LP(6); VUS(1)	P	LP	0.00001441
158	M237	BC	38	TN	NBEAL1	NM_001114132.2	rs200689887	chr2:203130462G>T	c.3463G>T	p.Glu1155Ter	stop gained	N/A	VUS	LP	0.0004462
159	MR-165	BC	79	TN	NBEAL1	NM_001114132.2	rs200689887	chr2:203130462G>T	c.3463G>T	p.Glu1155Ter	stop gained	N/A	VUS	LP	0.0004462
160	MR-271	BC	49	LumBHer2-	NBEAL1	NM_001114132.2	rs200689887	chr2:203130462G>T	c.3463G>T	p.Glu1155Ter	stop gained	N/A	VUS	LP	0.0004462
161	MR-452	BC	51	TN	NBEAL1	NM_001114132.2	rs200689887	chr2:203130462G>T	c.3463G>T	p.Glu1155Ter	stop gained	N/A	VUS	LP	0.0004462
162	MR-472	BC	65	LumBHer2-	NBEAL1	NM_001114132.2	rs200689887	chr2:203130462G>T	c.3463G>T	p.Glu1155Ter	stop gained	N/A	VUS	LP
163	M92	BC	46	LumBHer2-	NBN	NM_002485.5	rs587776650	chr8:89971214delTTTGT	c.657_661del	p.Lys219AsnfsTer16	frameshift	P	P	P	0.0002917
164	M191	BC	34	LumA	NBN	NM_002485.5	rs587776650	chr8:89971214delTTTGT	c.657_661del	p.Lys219AsnfsTer16	frameshift	P	P	P	0.0002917
165	MR-4	BC	36	LumBHer2-	NBN	NM_002485.5	rs587776650	chr8:89971214delTTTGT	c.657_661del	p.Lys219AsnfsTer16	frameshift	P	P	P	0.0002917
166	MR-149	BC	62	LumBHer2-	NBN	NM_002485.5	rs587776650	chr8:89971214delTTTGT	c.657_661del	p.Lys219AsnfsTer16	frameshift	P	P	P	0.0002917
167	MR-276	BC	45	NA	NBN	NM_002485.5	rs587776650	chr8:89971214delTTTGT	c.657_661del	p.Lys219AsnfsTer16	frameshift	P	P	P	0.0002917
168	MR-370	BC	33	LumBHer2-	NBN	NM_002485.5	rs587776650	chr8:89971214delTTTGT	c.657_661del	p.Lys219AsnfsTer16	frameshift	P	P	P	0.0002917
169	MR-407	BC	35	NA	NF1	NM_001042492.3		chr17:31229434delC	c.2820del	p.Ile941SerfsTer13	frameshift	N/A	LP	LP	-
170	M30	BC	49	LumBHer2-	PALB2	NM_024675.4	rs515726123	chr16:23636036delTC	c.509_510del	p.Arg170IlefsTer14	frameshift	P	P	P	0.00002458
171	M149	BC	45	LumBHer2-	PALB2	NM_024675.4	rs786203057	chr16:23635254delCT	c.1291_1292del	p.His432PhefsTer9	frameshift	P	P	P	-
172	M165	BC	42	LumBHer2-	PALB2	NM_024675.4		chr16:23624021delATTTCCAA	c.2815_2822del	p.Leu939GlnfsTer11	frameshift	P	P	P	-
173	M231	BC	54	TN	PALB2	NM_024675.4	rs1060502781	chr16:23623029delC	c.2936del	p.Ser979IlefsTer11	frameshift	P	P	P	-
174	MR-548	BC	44	NA	PALB2	NM_024675.4		chr16:23637896delT	c.165del	p.Asp56IlefsTer12	frameshift	N/A	LP	LP	-
175	M68	BC	41	LumA	POLD1	NM_002691.4		chr19:50399055T>G	c.202+2T>G		splice site	N/A	LP	LP	-
176	M52	BC	34	LumA	RAD50	NM_005732.4	rs1580993404	chr5:132589672delAGATG	c.1291_1295del	p.Glu431LysfsTer3	frameshift	P	P	P	0.000001699
177	MR-60	BC	38	LumBHer2+	RAD50	NM_005732.4	rs397507178	chr5:132595760insA	c.2165dup	p.Glu723GlyfsTer5	frameshift	P	P	P	0.0001992
178	MR-124	Bilateral BC	60	LumA	RAD50	NM_005732.4	rs1060501936	chr5:132603989C>T	c.2467C>T	p.Arg823Ter	stop gained	P/LP	P	P	0.000007631
179	MR-154	BC	60	LumA	RAD50	NM_005732.4	rs876660957	chr5:132588685A>C	c.1052-2A>C		splice site	LP	P	P	0.000005091
180	MR-418	BC	49	LumBHer2-	RAD50	NM_005732.4		chr5:132557338delA	c.17del	p.Lys6ArgfsTer2	frameshift	P	P	P	-
181	MR-166	BC	51	TN	RAD51C	NM_058216.3	rs1598455598	chr17:58695007insAT	c.224_225dup	p.Ala76MetfsTer26	frameshift	P/LP	P	P	0.00772819
182	MR-48	BC	64	LumBHer2+	RAD54B	NM_012415.3		chr8:94380188A>C	c.2204T>G	p.Leu735Ter	stop gained	N/A	LP	LP	-
183	MR-139	BC	71	HR-Her2+	RAD54B	NM_012415.3		chr8:94372389T>C	c.2516-2A>G		splice site	N/A	VUS	LP	0.000
184	MR-20	BC	65	TN	RECQL4	NM_004260.4	rs386833845	chr8:144514983delA	c.1573del	p.Cys525AlafsTer33	frameshift	P	P	P	0.0004900
185	M101	BC	48	LumBHer2-	SLX4	NM_032444.4	rs776789371	chr16:3582605G>A	c.5242C>T	p.Gln1748Ter	stop gained	VUS	VUS	LP	0.00002119
186	MR-601	BC	36	NA	SLX4	NM_032444.4		chr16:3596194C>T	c.1883G>A	p.Trp628Ter	stop gained	N/A	LP	LP	-
187	MR-615	BC	31	NA	SLX4	NM_032444.4	rs1291935778	chr16:3583254G>A	c.4996C>T	p.Arg1666Ter	stop gained	P(1); VUS(1)	P	P	0.00001441
188	MR-56	BC	30	LumBHer2+	TP53	NM_000546.6	rs2073243450	chr17:7674201delGATGGTGAG	c.754_762del	p.Leu252_Ile254del	inframe deletion	P/LP	P	P	-
189	MR-318	BC	29	HR-Her2+	TP53	NM_000546.6	rs1567555934	chr17:7676059G>A	c.310C>T	p.Gln104Ter	stop gained	P	P	P	0.000
190	MR-327	Bilateral BC	63	LumBHer2+	TP53	NM_000546.6	rs786201057	chr17:7675995G>C	c.374C>G	p.Thr125Arg	missense	P/LP	P	P	-
191	MR-404	BC	47	LumBHer2+	WRN	NM_000553.6	rs774765029	chr8:31124556C>T	c.2665C>T	p.Arg889Ter	stop gained	P	P	P	0.000004240
192	M96	BC	53	LumA	XRCC2	NM_005431.2	rs730882048	chr7:152660726delA	c.96del	p.Phe32LeufsTer30	frameshift	LP(1); VUS(4)	P	LP	0.00006441
193	M115	BC	59	LumA	XRCC2	NM_005431.2	rs730882048	chr7:152660726delA	c.96del	p.Phe32LeufsTer30	frameshift	LP(1); VUS(4)	P	LP	0.00006441
194	M125	BC	53	LumBHer2-	XRCC2	NM_005431.2	rs730882048	chr7:152660726delA	c.96del	p.Phe32LeufsTer30	frameshift	LP(1); VUS(4)	P	LP	0.00006441
195	M235	BC	72	TN	XRCC2	NM_005431.2	rs730882048	chr7:152660726delA	c.96del	p.Phe32LeufsTer30	frameshift	LP(1); VUS(4)	P	LP	0.00006441
196	M236	BC	47	LumBHer2-	XRCC2	NM_005431.2	rs730882048	chr7:152660726delA	c.96del	p.Phe32LeufsTer30	frameshift	LP(1); VUS(4)	P	LP	0.00006441
197	MR-147	BC	66	TN	XRCC2	NM_005431.2	rs730882048	chr7:152660726delA	c.96del	p.Phe32LeufsTer30	frameshift	LP(1); VUS(4)	P	LP	0.00006441
198	MR-545	BC	34	NA	XRCC2	NM_005431.2	rs730882048	chr7:152660726delA	c.96del	p.Phe32LeufsTer30	frameshift	LP(1); VUS(4)	P	LP	0.00006441
