# Supplementary material for: High- and Moderate-Risk Variants Among Breast Cancer Patients and Healthy Donors Enrolled in Multigene Panel Testing in a Population of Central Russia
Source: Int J Mol Sci. 2024 Nov 25;25(23):12640. doi: 10.3390/ijms252312640 (PMC11641773; doi:10.3390/ijms252312640)
Supplement: Supplementary file 1 [file ijms-25-12640-s001.zip › Supplementary/Table S3. PLP genetic variants found in healthy controls.xlsx]

## Sheet: table S3
#	Sample ID	Diagnosis	Age	Gene	Transcript	rsID	Chromosomal change (Hg38)	c.HGVS	p.HGVS	Type	Pathogenicity (Clinvar)	Pathogenicity ACMG (Franklin)	Pathogenicity ACMG (Varsome)	Frequency (GnomAD)
1	K-54	Control	56	ABRAXAS1	NM_139076.3	rs1327418487	chr4:83462556insT	c.1143dup	p.Ala382SerfsTer11	frameshift	N/A	VUS	LP	0.00001610
2	MK-321	Control	48	ATM	NM_000051.4	rs587779852	chr11:108312424G>T		p.Glu1978Ter	stop gained	P	P	P	0.00002235
6	MK-267	Control	53	BLM	NM_000057.4		chr15:90763099G>C	c.2016G>C	p.Gln672His	missense	N/A	LP	LP	-
7	MK-374	Control	46	BLM	NM_000057.4	rs1555419829	chr15:90760689delT	c.1316del	p.Met439ArgfsTer12	frameshift	P/LP	P	LP	0.0000008475
8	MK-657	Control	40	BLM	NM_000057.4	rs200389141	chr15:90761015C>T	c.1642C>T	p.Gln548Ter	stop gained	P	P	P	0.0001886
9	MK-316	Control	45	BRCA1	NM_007294.4	rs80357123	chr17:43057078G>A	c.5251C>T	p.Arg1751Ter	stop gained	P	P	P	0.000002542
10	MK-411	Control	59	BRCA1	NM_007294.4	rs80357906	chr17:43057063insG	c.5266dup	p.Gln1756ProfsTer74	frameshift	P	P	P	0.00005424
11	PM682	Control	40	BRCA2	NM_000059.4	rs80358754	chr13:32339267insA	c.5286T>G	p.Tyr1762Ter	frameshift	P	P	P	0.000001696
12	MK-412	Control	66	BRCA2	NM_000059.4	rs80358533	chr13:32337185A>T	c.2830A>T	p.Lys944Ter	stop gained	P	P	P	0.000003390
13	MK-354	Control	64	BUB1	NM_004336.5		chr2:110667816delA	c.601del	p.Cys201ValfsTer11	frameshift	N/A	LP	LP	-
15	MK-154	Control	50	CHEK2	NM_007194.4	rs555607708	chr22:28695869delG	c.1100del	p.Thr367MetfsTer15	frameshift	P(28);VUS(2)	P	P	0.002350
16	MK-252	Control	71	CHEK2	NM_007194.4	rs555607708	chr22:28695869delG	c.1100del	p.Thr367MetfsTer15	frameshift	P(28);VUS(2)	P	P	0.002350
17	MK-388	Control	69	CHEK2	NM_007194.4		chr22:28695757insA	c.1212dup	p.Asn405Ter	frameshift	N/A	LP	LP	-
18	MK-448	Control	52	CHEK2	NM_007194.4	rs121908698	chr22:28725242C>T	c.444+1G>A		splice site	P/LP	P	P	0.0001017
19	MK-623	Control	59	CHEK2	NM_007194.4	rs121908698	chr22:28695869delG	c.1100delC	p.Thr367MetfsTer15	frameshift	P(28);VUS(2)	P	P	0.002350
20	MK-463	Control	73	FANCC	NM_000136.3	rs370510954	chr9:95125085C>A	c.996+1G>T		splice site	P/LP	P	P	0.000008478
21	K-82	Control	63	FANCM	NM_020937.4	rs797045116	chr14:45159190insA	c.1491dup	p.Gln498ThrfsTer7	frameshift	P/LP	P	P	0.00002629
22	MK-460	Control	46	FANCM	NM_020937.4	rs368728266	chr14:45167133C>T	c.1972C>T	p.Arg658Ter	stop gained	P/LP	P	P	0.0001129
24	MK-307	Control	44	MCPH1	NM_024596.5		chr8:6414776delTT	c.128_129del	p.Thr42_Phe43insTer	frameshift	P	P	LP	0.000002543
25	K-20	Control	46	MSH3	NM_002439.5	rs756190979	chr5:80656428delAAGA	c.260_263del	p.Lys87ArgfsTer14	frameshift	P/LP	P	P	0.000001695
27	MK-5	Control	45	MUTYH	NM_001048174.2	rs36053993	chr1:45331556C>T	c.1103G>A	p.Gly368Asp	missense	P/LP	LP	P	0.005885
28	MK-139	Control	59	MUTYH	NM_001048174.2	rs1338038953	chr1:45332310C>A	c.705G>T	p.Trp235Cys	missense	N/A	LP	P	0.0000008475
30	MK-468	Control	48	MUTYH	NM_001048174.2	rs587781864	chr1:45332791C>T	c.464G>A	p.Gly155Asp	missense	P(1); LP(6); VUS(1)	P	LP	0.00001441
31	MK-648	Control	55	MUTYH	NM_001048174.2	rs36053993	chr1:45331556C>T	c.1103G>A	p.Gly368Asp	missense	P/LP	LP	P	0.005885
32	K-20	Control	46	NBEAL1	NM_001114132.2		chr2:203130477G>T	c.3477+1G>T		splice site	N/A	VUS	LP	-
33	MK-195	Control	39	NBN	NM_002485.5	rs587776650	chr8:89971214delTTTGT	c.657_661del	p.Lys219AsnfsTer16	frameshift	P	P	P	0.0002917
34	MK-196	Control	43	NBN	NM_002485.5	rs587776650	chr8:89971214delTTTGT	c.657_661del	p.Lys219AsnfsTer16	frameshift	P	P	P	0.0002917
35	MK-517	Control	45	NBN	NM_002485.5	rs587776650	chr8:89971214delTTTGT	c.657_661del	p.Lys219AsnfsTer16	frameshift	P	P	P	0.0002917
36	MK-11	Control	47	PALB2	NM_024675.4	rs180177100	chr16:23635306G>A	c.1240C>T	p.Arg414Ter	stop gained	P	P	P	0.00001017
38	MK-518	Control	62	SLX4	NM_032444.4	rs2151126006	chr16:3591254G>C	c.2384C>G	p.Ser795Ter	stop gained	P/LP	P	P	0.000005085
39	K-31	Control	43	XPC	NM_004628.5		chr3:14178461delCTCACC	c.103_103+5del	p.Asp35_Leu940delins	inframe insertion	N/A	LP	LP	-
40	MK-609	Control	47	XPC	NM_004628.5		chr3:14158590delT	c.1293del	p.Glu432ArgfsTer94	frameshift	N/A	LP	LP	-
