# Supplementary material for: High- and Moderate-Risk Variants Among Breast Cancer Patients and Healthy Donors Enrolled in Multigene Panel Testing in a Population of Central Russia
Source: Int J Mol Sci. 2024 Nov 25;25(23):12640. doi: 10.3390/ijms252312640 (PMC11641773; doi:10.3390/ijms252312640)
Supplement: Supplementary file 1 [file ijms-25-12640-s001.zip › Supplementary/Table S7. Patients with primary multiple malignant tumors.xlsx]

## Sheet: table S7
Sample ID	Diagnosis	First tumor	Age	Second tumor	Age	Third tumor	Age	Family history of BC/OC	Family history of other cancer
M5	PMMT: BC, rectal cancer	CRC	58	BC	64			no	no
M11	PMMT: BC, thyroid cancer	BC	39	Thyroid cancer	59			no	NA
M14	PMMT: BC, melanoma	BC	42	Melanoma	42			no	no
M17	PMMT: BC, renal cancer	RC	50	BC	63			yes	yes
M19	PMMT: BC, thyroid cancer	BC	69	Thyroid cancer	69			no	no
M21	PMMT: BC, thyroid cancer	TC	46	BC	47			yes	no
M22	PMMT: BC, Non-Hodgkin lymphoma	BC	48	Lymphoma	48			no	no
M31	PMMT: BC, thyroid cancer	BC	53	Thyroid cancer	39			no	no
M32	PMMT: BC, uterine cancer, colorectal cancer	UC	46	Colorectal cancer	59	BC	62	no	yes
M33	PMMT: BC, thyroid cancer	BC	42	Thyroid cancer	42			yes	no
M46	PMMT: BC, myxoid liposarcoma	BC	53	Liposarcoma	53			no	no
M49	PMMT: BC, colorectal cancer	CRC	62	BC	63			no	no
M61	PMMT: BC, rectal cancer	CRC	55	BC	62			no	no
M84	PMMT: BC, thyroid cancer	BC	41	Thyroid cancer	41			yes	yes
M98	PMMT: BC, uterine cancer	BC	42	Uterine cancer	53			no	no
M107	PMMT: BC, biliary cancer	BC	48	Biliary cancer	48			no	yes
M112	PMMT: BC, OC	OC	52	BC	58			no	no
M119	PMMT: BC, pancreatic cancer, renal cancer	PC	58	Renal cancer	58	BC	62	no	yes
M124	PMMT: bilateral BC, colorectal cancer	BC	64	BC	64	CRC	67	yes	no
M148	PMMT: BC, renal cancer	RC	59	BC	69			no	no
M183	PMMT: BC, endometrial cancer	BC	56	Endometrial cancer	56			no	yes
M184	PMMT: BC, lung cancer, endometrial cancer	LC	51	BC	65	EC	65	no	yes
M214	PMMT: BC, OC, colorectal cancer	CRC	67	BC	68	OC	68	no	no
M226	PMMT: BC, Hodgkin lymphoma	HL	15	BC	32			yes	no
MR-1	PMMT: BC, Melanoma	M	66	BC	72	BC	72	yes	no
MR-10	PMMT: BC, lung cancer	BC	33	Lung cancer	33			no	no
MR-36	PMMT: bilateral BC, thyroid cancer	TC	58	BC	71	BC	74	no	no
MR-39	PMMT: BC, basal cell carcinoma	BC	48	Basal cell carcinoma	48			no	yes
MR-72	PMMT: BC, acute lymphoblastic leukemia	ALL	14	BC	48			yes	no
MR-225	PMMT: BC, Hodgkin lymphoma	HL	15	BC	33			no	yes
MR-306	PMMT: bilateral BC, OC, uterine cancer	Uterine cancer	52	OC	52	BC	54	no	no
MR-322	PMMT: BC, endometrial cancer	BC	47	Endometrial cancer	50			no	no
MR-329	PMMT: BC, melanoma	BC	67	Melanoma	68			no	no
MR-628	PMMT: BC, Hodgkin lymphoma	Hodgkin lymphoma	18	BC	34			no	yes
